# Supplementary material for: Thermodynamic Analysis of the Adsorption and Micellization Activity of the Mixtures of Rhamnolipid and Surfactin with Triton X-165
Source: Molecules. 2022 Jun 3;27(11):3600. doi: 10.3390/molecules27113600 (PMC9182474; doi:10.3390/molecules27113600)
Supplement: Supplementary file 1 [file molecules-27-03600-s001.zip]

Archive with 1 entries (1 files):
- molecules-1736851-supplementary.pdf
